# Supplementary material for: Flexible Memory Device Composed of Metal-Oxide and Two-Dimensional Material (SnO2/WTe2) Exhibiting Stable Resistive Switching
Source: Materials (Basel). 2021 Dec 8;14(24):7535. doi: 10.3390/ma14247535 (PMC8708916; doi:10.3390/ma14247535)
Supplement: Supplementary file 1 [file materials-14-07535-s001.zip]

Archive with 1 entries (1 files):
- materials-1493162-supplementary.pdf
